# Supplementary material for: Celecoxib treatment alleviates cerebral injury in a rat model of post-traumatic epilepsy
Source: PeerJ. 2023 Dec 6;11:e16555. doi: 10.7717/peerj.16555 (PMC10710164; doi:10.7717/peerj.16555)
Supplement: Supplemental Information 2 [file peerj-11-16555-s002.zip]

Archive with 35 entries (26 files):
- figure 1/A.jpg
- figure 1/B.jpg
- figure 1/C.jpg
- figure 2/Figure 2.jpg
- figure 2/Racine score.xlsx
- figure 3/ADC value/
- figure 3/ADC value/3rd day.xlsx
- figure 3/ADC value/7th day.xlsx
- figure 3/MRI image on 7th day/
- figure 3/MRI image on 7th day/Celecoxib/
- figure 3/MRI image on 7th day/Celecoxib/IMG-0004-00001.jpg
- figure 3/MRI image on 7th day/Celecoxib/IMG-0005-00001.jpg
- figure 3/MRI image on 7th day/Celecoxib/╬ó╨┼═╝╞1⁄4_20210103221806.jpg
- figure 3/MRI image on 7th day/Celecoxib/╬ó╨┼═╝╞1⁄4_20210103221806╙├.jpg
- figure 3/MRI image on 7th day/PTE/
- figure 3/MRI image on 7th day/PTE/IMG-0006-00001.jpg
- figure 3/MRI image on 7th day/PTE/IMG-0007-00002.jpg
- figure 3/MRI image on 7th day/PTE/╬ó╨┼═╝╞1⁄4_20210103222533╙├.jpg
- figure 3/MRI image on 7th day/Sham/
- figure 3/MRI image on 7th day/Sham/IMG-0008-00001.jpg
- figure 3/MRI image on 7th day/Sham/IMG-0009-00001.jpg
- figure 3/MRI image on 7th day/Sham/╬ó╨┼═╝╞1⁄4_20210308213448╙├.jpg
- figure 3/MRI image on the 3rd day/
- figure 3/MRI image on the 3rd day/Celecoxib/
- figure 3/MRI image on the 3rd day/Celecoxib/IMG-0007-00001.jpg
- figure 3/MRI image on the 3rd day/Celecoxib/IMG-0008-00001.jpg
- figure 3/MRI image on the 3rd day/Celecoxib/IMG-0009-00001.jpg
- figure 3/MRI image on the 3rd day/PTE/
- figure 3/MRI image on the 3rd day/PTE/IMG-0001-00001.jpg
- figure 3/MRI image on the 3rd day/PTE/IMG-0002-00002.jpg
- figure 3/MRI image on the 3rd day/PTE/IMG-0005-00001.jpg
- figure 3/MRI image on the 3rd day/Sham/
- figure 3/MRI image on the 3rd day/Sham/IMG-0010-00001.jpg
- figure 3/MRI image on the 3rd day/Sham/IMG-0011-00001.jpg
- figure 3/MRI image on the 3rd day/Sham/IMG-0012-00001.jpg
