# Supplementary material for: Celecoxib treatment alleviates cerebral injury in a rat model of post-traumatic epilepsy
Source: PeerJ. 2023 Dec 6;11:e16555. doi: 10.7717/peerj.16555 (PMC10710164; doi:10.7717/peerj.16555)
Supplement: Supplemental Information 2 [file peerj-11-16555-s002.zip › figure 2/Racine score.xlsx]

## Sheet: Sheet1
Group	Time after modeling (day)
	0	1	2	3	4	5	6	7
Model group	3.86±0.69	3.71±0.49	3.71±0.76	3.71±0.49	3.29±0.49	3.43±0.53	3.14±0.69	3.14±0.69
Celecoxib groupe	3.71±0.49	3.57±0.53	3.29±0.76	2.86±0.69	2.71±0.76	2.71±0.49	2.14±0.69	2.00±0.58
