# Supplementary material for: Celecoxib treatment alleviates cerebral injury in a rat model of post-traumatic epilepsy
Source: PeerJ. 2023 Dec 6;11:e16555. doi: 10.7717/peerj.16555 (PMC10710164; doi:10.7717/peerj.16555)
Supplement: Supplemental Information 2 [file peerj-11-16555-s002.zip › figure 3/ADC value/3rd day.xlsx]

## Sheet: Sheet1
sham	PTE	Celecoxib
1.104	0.949	1.197
1.322	0.251	1.021
1.008	0.849	0.828
0.998	0.855	0.999
1.223	0.931	1.103
1.122	1.031	1.055
1.206	0.936	0.985
