# Supplementary material for: Celecoxib treatment alleviates cerebral injury in a rat model of post-traumatic epilepsy
Source: PeerJ. 2023 Dec 6;11:e16555. doi: 10.7717/peerj.16555 (PMC10710164; doi:10.7717/peerj.16555)
Supplement: Supplemental Information 2 [file peerj-11-16555-s002.zip › figure 3/ADC value/7th day.xlsx]

## Sheet: Sheet1
sham	PTE	Celecoxib
0.801	1.302	0.699
0.959	1.308	0.788
0.781	1.239	0.793
1.018	1.468	0.823
0.865	1.57	0.788
0.701	0.959	0.755
0.813	1.189	0.731
