# Supplementary material for: Celecoxib treatment alleviates cerebral injury in a rat model of post-traumatic epilepsy
Source: PeerJ. 2023 Dec 6;11:e16555. doi: 10.7717/peerj.16555 (PMC10710164; doi:10.7717/peerj.16555)
Supplement: Supplemental Information 3 [file peerj-11-16555-s003.zip]

Archive with 9 entries (9 files):
- figure 4/Celecoxib .jpg
- figure 4/Celecoxib HE.jpg
- figure 4/PTE HE.jpg
- figure 4/PTE.jpg
- figure 4/Sham.jpg
- figure 4/Sham-HE.jpg
- figure 5/ELISA(IL-1a┬ and TNF-a).xlsx
- figure 5/original date-1.jpg
- figure 5/original date-2.jpg
