# Supplementary material for: Celecoxib treatment alleviates cerebral injury in a rat model of post-traumatic epilepsy
Source: PeerJ. 2023 Dec 6;11:e16555. doi: 10.7717/peerj.16555 (PMC10710164; doi:10.7717/peerj.16555)
Supplement: Supplemental Information 3 [file peerj-11-16555-s003.zip › figure 5/ELISA(IL-1a┬ and TNF-a).xlsx]

## Sheet: Sheet1
	Sham	PTE	Celecoxib
IL-1β	21.88±2.92	76.91±4.01	40.63±3.41
TNF-ɑ	40.48±3.10	90.52±3.67	56.74±4.62
